# Supplementary material for: Integrated Metabolomic and Transcriptomic Analysis Decodes Heat Stress-Induced Metabolic Shifts in Gilt Granulosa Cells
Source: Vet Sci. 2025 Nov 14;12(11):1087. doi: 10.3390/vetsci12111087 (PMC12656734; doi:10.3390/vetsci12111087)
Supplement: Supplementary file 1 [file vetsci-12-01087-s001.zip › Table S2.xlsx]

## Sheet: sheet1
Table S2 The list of differential accumulated metabolites
ID	MS2 name	MS2 score	level	MS1 name	MS1 ppm	mz	rt	type	Formula	HMDB	CAS	KEGG COMPOUND ID	Super.Class	Class	Sub.Class	CC_C1	CC_C2	CC_C3	CC_C4	MEAN CON2	CC_H1	CC_H2	CC_H3	CC_H4	MEAN HS2	VIP	P-Value	Q-Value	Fold_Change	Log_Foldchange
3	N-Acetylaspartylglutamate (NAAG)	3.95	level1			303.083	242.9	NEG	C11H16N2O8	HMDB0001067	4910-46-7	C12270	Organic acids and derivatives	Carboxylic acids and derivatives	Amino acids, peptides, and analogues	0.00788177	0.00752825	0.00406723	0.00517181	0.00616227	0.0141786	0.0132854	0.0120697	0.00798846	0.0118805	1.9853	0.013342	0.57357	1.92795	0.947068
12	Cholesteryl sulfate	3.95	level1			465.303	13.4	NEG	C27H46O4S	HMDB0000653	1256-86-6	C18043	Lipids and lipid-like molecules	Steroids and steroid derivatives	Cholestane steroids	0.134913	0.176139	0.16842	0.112934	0.148101	0.0758399	0.0919351	0.108403	0.0864962	0.0906686	2.04765	0.0122559	0.57357	0.612206	-0.707911
75	Cer(d18:1/16:0)	3.85	level1			538.515	16.5	POS	C34H67NO3	HMDB0004949	24696-26-2		Lipids and lipid-like molecules	Sphingolipids	Ceramides	0.526881	0.405509	0.507322	0.366746	0.451615	0.257279	0.254829	0.303763	0.271492	0.271841	2.20396	0.0043464	0.545166	0.601931	-0.73233
89	5'-Methylthioadenosine	3.83	level1			298.094	35.2	POS	C11H15N5O3S	HMDB0001173	2457-80-9	C00170	Nucleosides, nucleotides, and analogues	5'-deoxyribonucleosides	5'-deoxy-5'-thionucleosides	0.0138099	0.0134375	0.00872011	0.0095213	0.0113722	0.0241531	0.0243633	0.0230556	0.0166482	0.0220551	2.15792	0.00315054	0.545166	1.93938	0.955597
95	Propionylcarnitine (Car(3:0))	3.82	level1			218.137	168.5	POS	C10H19NO4	HMDB0000824	17298-37-2	C03017	Lipids and lipid-like molecules	Fatty Acyls	Fatty acid esters	0.0121505	0.0122532	0.00827031	0.00683578	0.00987745	0.0158283	0.0150292	0.0184285	0.0129199	0.0155515	1.88942	0.0190689	0.575055	1.57444	0.654842
117	LPC(16:0)	3.79	level1			496.336	121.7	POS	C24H50NO7P	HMDB0010382	17364-16-8		Lipids and lipid-like molecules	Glycerophospholipids	Glycerophosphocholines	0.190849	0.219236	0.267539	0.140601	0.204556	0.103877	0.114614	0.140884	0.119796	0.119793	2.00834	0.0221192	0.585076	0.585623	-0.771956
119	SM(d18:1/17:0)	3.79	level1			717.584	110.1	POS	C40H81N2O6P	HMDB0240609	121999-64-2		Lipids and lipid-like molecules	Sphingolipids	Phosphosphingolipids	0.141458	0.154987	0.177766	0.117595	0.147952	0.115553	0.112794	0.122473	0.0985859	0.112352	1.84905	0.0392384	0.626776	0.759381	-0.397105
133	Car(18:1)	3.77	level1			426.354	100.1	POS	C25H47NO4	HMDB0013337	13962-05-5		Lipids and lipid-like molecules	Fatty Acyls	Fatty acid esters	0.0166137	0.0173856	0.0194236	0.0104238	0.0159617	0.00949488	0.0102158	0.010887	0.00864954	0.00981181	1.94476	0.0464987	0.648587	0.61471	-0.702022
159	Palmitoyl sphingomyelin	3.7	level1			703.568	111	POS	C39H79N2O6P	HMDB0061712	6254-89-3		Lipids and lipid-like molecules	Sphingolipids	Phosphosphingolipids	8.93128	9.98616	10.6617	6.81795	9.09928	5.96109	6.25696	6.89418	5.29452	6.10169	2.00238	0.0160091	0.575055	0.670569	-0.576543
164	Car(18:0)	3.69	level1			428.37	99.3	POS	C25H49NO4	HMDB0000848	25597-09-5		Lipids and lipid-like molecules	Fatty Acyls	Fatty acid esters	0.0452598	0.0465531	0.0513349	0.0299836	0.0432829	0.0187567	0.0212551	0.0265019	0.0208671	0.0218452	2.17224	0.0047211	0.545166	0.504707	-0.986482
173	PC(18:0/18:1(9Z))	3.64	level1			788.607	39.7	POS	C44H86NO8P	HMDB0008038	56421-10-4		Lipids and lipid-like molecules	Glycerophospholipids	Glycerophosphocholines	1.3083	1.42091	1.3907	1.12996	1.31247	1.16694	1.04812	1.21497	1.05548	1.12138	1.72098	0.0483802	0.650934	0.854405	-0.227007
176	Palmitoylcarnitine (Car(16:0))	3.61	level1			400.339	103.4	POS	C23H45NO4	HMDB0000222	2364-67-2	C02990	Lipids and lipid-like molecules	Fatty Acyls	Fatty acid esters	0.0324223	0.0329071	0.0372659	0.0216701	0.0310663	0.0192233	0.022014	0.0204038	0.0166744	0.0195789	1.99351	0.0168065	0.575055	0.630228	-0.666054
189	Dimethyl_adipate	2.72	level2			175.096	11	POS	C8H14O4	HMDB0041606	627-93-0	C14570	Lipids and lipid-like molecules	Fatty Acyls	Fatty acid esters	0.143863	0.155995	0.114047	0.136293	0.137549	0.122368	0.104254	0.104242	0.107792	0.109664	1.75979	0.0296013	0.604964	0.79727	-0.32686
190	2-Cyanoamino-4,6-dihydroxypyrimidine	2.71	level2			151.026	349.8	NEG	C5H4N4O2				Organoheterocyclic compounds	Diazines	Pyrimidines and pyrimidine derivatives	0.0884538	0.0625385	0.0679743	0.040043	0.0647524	0.0335412	0.0290432	0.0341046	0.0278947	0.0311459	2.06694	0.0414098	0.630067	0.481	-1.05589
215	5-Carbethoxycytosine	2.69	level2			184.072	110.6	POS	C7H9N3O3				Organoheterocyclic compounds	Diazines	Pyrimidines and pyrimidine derivatives	0.0716255	0.0764189	0.0818161	0.0534494	0.0708275	0.0535845	0.054129	0.0611595	0.0494597	0.0545832	1.73603	0.0494483	0.656729	0.77065	-0.375853
221	N-Cyclohexyl-N-methyl-6-sulfanyl-3-pyridinesulfonamide	2.67	level2			285.072	242.9	NEG	C12H18N2O2S2				Organoheterocyclic compounds	Pyridines and derivatives	Pyridinesulfonamides	0.00674451	0.00621815	0.00337007	0.00425897	0.00514793	0.0113658	0.0104999	0.00979331	0.0068702	0.0096323	1.98946	0.0119507	0.57357	1.8711	0.903889
222	Niflumic acid	2.67	level2			283.068	178.3	POS	C13H9F3N2O2	HMDB0015573	4394-00-7	C13698	Benzenoids	Benzene and substituted derivatives	Trifluoromethylbenzenes	0.000111463	0.002253	0.00158851	0.00141513	0.00134203	0.00445997	0.00777859	0.010163	0.0102169	0.00815461	1.85966	0.00309784	0.545166	6.07634	2.6032
266	SM(d34:1)	2.61	level2			703.569	28.4	POS	C3H7NO2							0.168101	0.189747	0.217847	0.141696	0.179348	0.102124	0.113512	0.108391	0.103074	0.106775	2.23044	0.0191374	0.575055	0.595355	-0.748179
282	1-O-Hexadecyl-2-O-(4Z,7Z,10Z,13Z,16Z,19Z-docosahexaenoyl)-sn-glyceryl-3-phosphorylcholine	2.61	level2			792.584	18.7	POS	C46H82NO7P	HMDB0013409	132213-85-5		Lipids and lipid-like molecules	Glycerophospholipids	Glycerophosphocholines	0.0867211	0.0953767	0.096925	0.0640423	0.0857663	0.0523991	0.0449862	0.0677192	0.0583162	0.0558552	1.94885	0.0157537	0.575055	0.651249	-0.61872
283	1-(1Z-Octadecenyl)-2-(5Z,8Z,11Z,14Z-eicosatetraenoyl)-sn-glycero-3-phosphocholine	2.61	level2			794.599	18.7	POS	C46H84NO7P	HMDB0011253			Lipids and lipid-like molecules	Glycerophospholipids	Glycerophosphocholines	0.145031	0.167131	0.160289	0.116035	0.147122	0.0972986	0.0874923	0.118321	0.0993753	0.100622	2.01269	0.0118703	0.57357	0.683935	-0.548068
300	N-Oleoyl-D-erythro-sphingosylphosphorylcholine	2.6	level2			729.584	109.3	POS	C41H81N2O6P	HMDB0012101	108392-10-5		Lipids and lipid-like molecules	Sphingolipids	Phosphosphingolipids	0.138223	0.150874	0.183572	0.121713	0.148596	0.0888277	0.0948098	0.120595	0.09321	0.0993605	2.04604	0.0165093	0.575055	0.668664	-0.580646
309	N-Tetracosenoyl-4-sphingenine	2.6	level2			648.624	16.2	POS	C42H81NO3	HMDB0004953		C00195	Lipids and lipid-like molecules	Sphingolipids	Ceramides	0.100827	0.0679492	0.103442	0.0818943	0.0885281	0.0729116	0.0575064	0.0668826	0.06403	0.0653326	1.82751	0.0413236	0.630067	0.737988	-0.438332
320	PC(40:4)	2.59	level2			820.614	36.4	POS	C5H7NO3							0.063558	0.0687823	0.0735214	0.0458636	0.0629313	0.0412449	0.0423856	0.0481481	0.0433242	0.0437757	1.93954	0.0464777	0.648587	0.69561	-0.523648
339	1-Stearoyl-2-arachidonyl-sn-glycero-3-phosphocholine	2.58	level2			810.593	18.7	POS	C46H84NO8P				Lipids and lipid-like molecules	Glycerophospholipids	Glycerophosphocholines	0.65773	0.752359	0.736826	0.559797	0.676678	0.544505	0.465404	0.630544	0.503691	0.536036	1.7321	0.0474127	0.649751	0.792158	-0.33614
345	Palmitoyleicosapentaenoyl phosphatidylcholine	2.56	level2			780.545	39	POS	C44H78NO8P				Lipids and lipid-like molecules	Glycerophospholipids	Glycerophosphocholines	0.103092	0.103395	0.0927692	0.0739412	0.0932993	0.125666	0.136953	0.125247	0.109354	0.124305	1.921	0.0133327	0.57357	1.33233	0.413949
354	1-Hexadecyl-2-(8Z,11Z,14Z-eicosatrienoyl)-sn-glycero-3-phosphocholine	2.55	level2			770.597	37.9	POS	C44H84NO7P				Lipids and lipid-like molecules	Glycerophospholipids	Glycerophosphocholines	0.0487946	0.0516763	0.0480035	0.0366548	0.0462823	0.0315234	0.0304209	0.0340383	0.0341042	0.0325217	2.08192	0.00703445	0.551749	0.702681	-0.509059
355	6,7-Dihydro-5H-cyclopenta[d]pyrimidine-2,4-diamine	2.55	level2			151.096	27.2	POS	C7H10N4				Organoheterocyclic compounds	Diazines	Pyrimidines and pyrimidine derivatives	0.0374862	0.0742522	0.0552305	0.060503	0.056868	0.0296992	0.0217047	0.0385447	0.0359257	0.0314686	1.86605	0.0241157	0.599013	0.553362	-0.853705
363	1H-Pyrrolo[3,4-b]quinoline-1,9(4H)-dione, 2,3-dihydro-4-methyl-3-(2-methylpropyl)-	2.53	level2			269.131	16.2	NEG	C16H18N2O2				Organoheterocyclic compounds	Quinolines and derivatives	Pyrroloquinolines	0.0168517	0.0188095	0.0167957	0.0190581	0.0178788	0.0228167	0.0190696	0.0235159	0.0248923	0.0225736	2.00186	0.0147688	0.574163	1.26259	0.336391
368	PC(37:6)	2.52	level2			792.543	40.1	POS	C45H78NO8P							0.0326928	0.0356532	0.0314153	0.0279276	0.0319222	0.0491068	0.0418845	0.0436167	0.0396272	0.0435588	2.14118	0.00404661	0.545166	1.36453	0.448401
373	2-(Hexopyranosyloxy)-3-hydroxypropyl (7Z,10Z,13Z)-hexadeca-7,10,13-trienoate	2.51	level2			485.281	14.1	NEG	C25H42O9				Lipids and lipid-like molecules	Glycerolipids	Glycosylglycerols	1.77389	1.94522	1.45062	1.00888	1.54465	0.426566	0.55786	1.05442	1.17257	0.802855	1.69882	0.0359091	0.619875	0.519765	-0.944068
396	PC(20:4(8Z,11Z,14Z,17Z)/20:1(11Z))	2.36	level2			836.608	18.7	POS	C48H86NO8P	HMDB0008472			Lipids and lipid-like molecules	Glycerophospholipids	Glycerophosphocholines	0.0897768	0.0994633	0.0946262	0.0737605	0.0894067	0.0706418	0.0638413	0.0813033	0.0723323	0.0720297	1.75835	0.0396537	0.626796	0.80564	-0.311792
399	PC(18:1(9Z)/18:0)	2.35	level2			788.608	18.9	POS	C44H86NO8P	HMDB0008069		C00157	Lipids and lipid-like molecules	Glycerophospholipids	Glycerophosphocholines	0.523953	0.587075	0.548194	0.431736	0.522739	0.412916	0.366181	0.486424	0.401225	0.416686	1.73969	0.0434229	0.638479	0.797121	-0.32713
400	2-Deoxyribose 5-phosphate	2.34	level2			213.017	56.9	NEG	C5H11O7P				Organic acids and derivatives	Organic phosphoric acids and derivatives	Phosphate esters	0.410671	0.449211	0.264646	0.282897	0.351856	0.524224	0.555783	0.519297	0.4056	0.501226	1.78409	0.0382914	0.623099	1.42452	0.510476
406	LysoPC(18:1(11Z))	2.3	level2			522.351	114.7	POS	C26H52NO7P	HMDB0010385		C04230	Lipids and lipid-like molecules	Glycerophospholipids	Glycerophosphocholines	0.0631004	0.0704067	0.0549148	0.0353965	0.0559546	0.0293541	0.0453929	0.0346906	0.0314697	0.0352268	1.71365	0.0475765	0.649751	0.62956	-0.667583
411	2-Bromo-6-chlorobenzoic acid	2.27	level2			234.916	225.9	POS	C7H4BrClO2				Benzenoids	Benzene and substituted derivatives	Benzoic acids and derivatives	0.0499378	0.0479776	0.0404612	0.062974	0.0503376	0.0591605	0.0634882	0.0674259	0.0694168	0.0648729	1.84313	0.0313934	0.608936	1.28875	0.365977
412	2-amino-3-({hydroxy[2-(icosanoyloxy)-3-(octadecanoyloxy)propoxy]phosphoryl}oxy)propanoic acid	2.27	level2			814.559	40.9	NEG	C44H86NO10P	HMDB0010164		C02737	Lipids and lipid-like molecules	Glycerophospholipids	Glycerophosphoserines	0.0514082	0.0668344	0.0504183	0.0500318	0.0546732	0.0911386	0.0696717	0.0818284	0.0679	0.0776347	2.02	0.0149992	0.574163	1.41998	0.505868
416	(2-aminoethoxy)[2-[octadec-9-enoyloxy]-3-[octadeca-1.11-dien-1-yloxy]propoxy]phosphinic acid	2.26	level2			726.543	40.2	NEG	C41H78NO7P	HMDB0011408			Lipids and lipid-like molecules	Glycerophospholipids	Glycerophosphoethanolamines	0.189273	0.236974	0.233012	0.190666	0.212481	0.167111	0.151978	0.194293	0.163248	0.169158	1.84416	0.0337754	0.616014	0.796107	-0.328966
418	LysoPC(20:4(5Z,8Z,11Z,14Z))	2.26	level2			544.335	113.5	POS	C28H50NO7P	HMDB0010395	60701-99-7	C04230	Lipids and lipid-like molecules	Glycerophospholipids	Glycerophosphocholines	0.0303599	0.0313721	0.0251467	0.0199777	0.0267141	0.0137191	0.0159648	0.0137388	0.0149075	0.0145825	2.17666	0.0169668	0.575055	0.545873	-0.873362
430	(-)-Hydroxycitric acid lactone	2.23	level2			189.004	30.8	NEG	C6H6O7				Organic acids and derivatives	Carboxylic acids and derivatives	Tricarboxylic acids and derivatives	0.032775	0.0328556	0.0252452	0.0255464	0.0291056	0.0588107	0.0601283	0.0485626	0.0363665	0.050967	2.07445	0.010119	0.57357	1.75111	0.80827
431	1-Hexadecyl-2-(9Z-octadecenoyl)-sn-glycero-3-phosphoethanolamine	2.23	level2			702.542	18.3	NEG	C39H78NO7P	HMDB0011157			Lipids and lipid-like molecules	Glycerophospholipids	Glycerophosphoethanolamines	0.236029	0.291065	0.250104	0.166423	0.235905	0.16899	0.141518	0.185174	0.154141	0.162456	1.78897	0.0374441	0.620005	0.68865	-0.538158
439	PC(18:2(9Z,12Z)/15:0)	2.22	level2			744.547	19.1	POS	C41H78NO8P	HMDB0008132			Lipids and lipid-like molecules	Glycerophospholipids	Glycerophosphocholines	0.0833886	0.0964637	0.0892399	0.0768581	0.0864876	0.119829	0.14631	0.1228	0.0930094	0.120487	1.86771	0.0269479	0.603312	1.39312	0.478315
448	SM(d16:1/24:1(15Z))	2.2	level2			785.646	106	POS	C45H89N2O6P				Organic nitrogen compounds	Organonitrogen compounds	Quaternary ammonium salts	0.166633	0.172717	0.206085	0.120918	0.166588	0.10996	0.10987	0.136734	0.114787	0.117838	1.83642	0.0399292	0.62825	0.707359	-0.499486
457	PC(20:4(5Z,8Z,11Z,14Z)/14:0)	2.17	level2			754.529	41.7	POS	C42H76NO8P	HMDB0008426		C00157	Lipids and lipid-like molecules	Glycerophospholipids	Glycerophosphocholines	0.033263	0.0313901	0.0281085	0.0247709	0.0293831	0.0385271	0.0397343	0.0384151	0.0366194	0.038324	2.08528	0.00401128	0.545166	1.30429	0.383259
502	cyclopropane phosphatidylglycerol (dioctadec-11,12-cyclo-anoyl, n-C18:0 cyclo)	1.65	level3.1			801.575	40.9	NEG	C44H83O10P							0.261385	0.30917	0.348824	0.277221	0.29915	0.239338	0.231361	0.261723	0.253482	0.246476	1.85283	0.0422637	0.632108	0.823922	-0.27942
503	N-(9Z-Octadecenoyl)-4E,14Z-sphingadienine-1-phosphocholine	1.64	level3.1			727.566	105.7	POS	C41H79N2O6P							0.0335315	0.028326	0.0320315	0.025035	0.029731	0.0171082	0.0221576	0.0226419	0.023535	0.0213607	1.97386	0.0129136	0.57357	0.718466	-0.477009
