# Supplementary material for: Integrated Metabolomic and Transcriptomic Analysis Decodes Heat Stress-Induced Metabolic Shifts in Gilt Granulosa Cells
Source: Vet Sci. 2025 Nov 14;12(11):1087. doi: 10.3390/vetsci12111087 (PMC12656734; doi:10.3390/vetsci12111087)
Supplement: Supplementary file 1 [file vetsci-12-01087-s001.zip › Table S3.xlsx]

## Sheet: sheet1
Table S3 KEGG pathway enrichment of differential accumulated metabolites
Pathway	Description	# compounds (dem)	Compounds (dem)	# compounds (all)	Compounds (all)	Total
ssc01100	Metabolic pathways - Sus scrofa (pig)	6	C12270;C18043;C00170;C02737;C00195;C00157	78	C06337;C00099;C12270;C01879;C00147;C00214;C00106;C18043;C00180;C01571;C08362;C06427;C06424;C06426;C00299;C00022;C00233;C00249;C00219;C01530;C00245;C00407;C06423;C00475;C00262;C02679;C00089;C00042;C00183;C00148;C01083;C00387;C00041;C00137;C00294;C00123;C00079;C05512;C00319;C00212;C00209;C00300;C00242;C00791;C00719;C00170;C00153;C00213;C00252;C01035;C00881;C06593;C05828;C15987;C00322;C00633;C00346;…	3074
ssc00564	Glycerophospholipid metabolism - Sus scrofa (pig)	3	C02737;C00157;C04230	9	C00670;C06772;C00346;C00588;C00114;C02737;C00157;C00350;C04230	56
ssc04148	Efferocytosis - Sus scrofa (pig)	2	C02737;C04230	3	C00062;C02737;C04230	21
ssc05231	Choline metabolism in cancer - Sus scrofa (pig)	2	C00157;C04230	5	C00670;C00588;C00114;C00157;C04230	11
ssc05140	Leishmaniasis - Sus scrofa (pig)	2	C02737;C00195	3	C00219;C02737;C00195	6
ssc01212	Fatty acid metabolism - Sus scrofa (pig)	1	C02990	2	C00249;C02990	122
ssc00071	Fatty acid degradation - Sus scrofa (pig)	1	C02990	2	C00249;C02990	50
ssc00140	Steroid hormone biosynthesis - Sus scrofa (pig)	1	C18043	1	C18043	101
ssc00600	Sphingolipid metabolism - Sus scrofa (pig)	1	C00195	4	C00319;C00346;C00195;C00550	35
ssc00590	Arachidonic acid metabolism - Sus scrofa (pig)	1	C00157	2	C00219;C00157	79
ssc00591	Linoleic acid metabolism - Sus scrofa (pig)	1	C00157	3	C06426;C00219;C00157	28
ssc00592	alpha-Linolenic acid metabolism - Sus scrofa (pig)	1	C00157	2	C06427;C00157	44
ssc00250	Alanine, aspartate and glutamate metabolism - Sus scrofa (pig)	1	C12270	4	C12270;C00022;C00042;C00041	28
ssc00260	Glycine, serine and threonine metabolism - Sus scrofa (pig)	1	C02737	7	C00022;C00300;C00719;C00213;C00114;C00576;C02737	48
ssc00270	Cysteine and methionine metabolism - Sus scrofa (pig)	1	C00170	3	C00022;C00041;C00170	67
ssc04071	Sphingolipid signaling pathway - Sus scrofa (pig)	1	C00195	5	C00319;C00212;C00346;C00195;C00550	15
ssc04080	Neuroactive ligand-receptor interaction - Sus scrofa (pig)	1	C12270	4	C00099;C12270;C00245;C00212	53
ssc04217	Necroptosis - Sus scrofa (pig)	1	C00195	4	C00219;C00319;C00195;C00550	10
ssc04920	Adipocytokine signaling pathway - Sus scrofa (pig)	1	C00195	1	C00195	8
ssc04723	Retrograde endocannabinoid signaling - Sus scrofa (pig)	1	C00157	3	C00219;C00157;C00350	19
ssc04722	Neurotrophin signaling pathway - Sus scrofa (pig)	1	C00195	1	C00195	5
ssc05146	Amoebiasis - Sus scrofa (pig)	1	C02737	3	C00219;C00062;C02737	13
ssc05322	Systemic lupus erythematosus - Sus scrofa (pig)	1	C02737	1	C02737	3
ssc05415	Diabetic cardiomyopathy - Sus scrofa (pig)	1	C00195	3	C00022;C00318;C00195	39
ssc04931	Insulin resistance - Sus scrofa (pig)	1	C00195	3	C00022;C02571;C00195	19
ssc04933	AGE-RAGE signaling pathway in diabetic complications - Sus scrofa (pig)	1	C00195	1	C00195	9
