# Supplementary material for: Integrated Metabolomic and Transcriptomic Analysis Decodes Heat Stress-Induced Metabolic Shifts in Gilt Granulosa Cells
Source: Vet Sci. 2025 Nov 14;12(11):1087. doi: 10.3390/vetsci12111087 (PMC12656734; doi:10.3390/vetsci12111087)
Supplement: Supplementary file 1 [file vetsci-12-01087-s001.zip › Table S4.xlsx]

## Sheet: sheet1
	Table S4 Correlation network analysis of DAMs and DEGs
ID_tran	Name_tran	ID_meta	corr_value	log2fc_meta	kegg_meta	type_meta	log2fc_tran	kegg_tran	type_tran
ENSSSCG00000032488	PTGR3	ID_0354	-0.994123	-0.509059	-	down	1.00429304341971	K07119//PTGR3, ZADH2`prostaglandin reductase 3 [EC:1.3.1.48]	up
ENSSSCG00000004931	IGDCC4	ID_0354	-0.991206	-0.509059	-	down	1.16145744539823	K22657//IGDCC4, NOPE`immunoglobulin superfamily DCC subclass member 4	up
ENSSSCG00000043340	ENSSSCG00000043340	ID_0418	0.980816735980005	-0.873362	C04230	down	-2.3009	-	down
ENSSSCG00000045948	ENSSSCG00000045948	ID_0418	0.984375712464053	-0.873362	C04230	down	-3.924	-	down
ENSSSCG00000059873	ENSSSCG00000059873	ID_0418	0.981812633082801	-0.873362	C04230	down	-4.64721	-	down
ENSSSCG00000055336	ENSSSCG00000055336	ID_0418	0.984294361986893	-0.873362	C04230	down	-2.18976	-	down
ENSSSCG00000041653	ENSSSCG00000041653	ID_0189	0.98153712509515	-0.32686	C14570	down	-2.05035	-	down
ENSSSCG00000005318	CREB3	ID_0354	-0.988243	-0.509059	-	down	1.03957444720818	K09048//CREB3`cyclic AMP-responsive element-binding protein 3	up
ENSSSCG00000055236	ENSSSCG00000055236	ID_0418	0.982643275138251	-0.873362	C04230	down	-4.11687	-	down
ENSSSCG00000029003	ENSSSCG00000029003	ID_0075	-0.983311	-0.73233	-	down	1.19333287123552	K02875//RP-L14e, RPL14`large subunit ribosomal protein L14e	up
ENSSSCG00000055985	ENSSSCG00000055985	ID_0418	0.989180522839408	-0.873362	C04230	down	-3.97021	-	down
ENSSSCG00000058128	ENSSSCG00000058128	ID_0418	0.990906328544746	-0.873362	C04230	down	-3.55947	-	down
ENSSSCG00000005057	FBXO34	ID_0418	-0.980411	-0.873362	C04230	down	1.12540771265065	K10311//FBXO34`F-box protein 34	up
ENSSSCG00000004820	LINS1	ID_0354	-0.980964	-0.509059	-	down	1.21220402627786	K22533//LINS1`protein Lines	up
ENSSSCG00000040418	FSIP1	ID_0190	0.988046137018566	-1.05589	-	down	-2.84681	-	down
ENSSSCG00000036551	AGBL1	ID_0189	0.98410266823382	-0.32686	C14570	down	-3.77436	-	down
ENSSSCG00000056163	ENSSSCG00000056163	ID_0190	0.981432225440586	-1.05589	-	down	-4.26719	-	down
ENSSSCG00000058020	ENSSSCG00000058020	ID_0190	0.984142094857521	-1.05589	-	down	-4.35933	-	down
ENSSSCG00000011691	PLSCR5	ID_0190	0.981642012164028	-1.05589	-	down	-2.68784	-	down
ENSSSCG00000024296	NKIRAS1	ID_0418	-0.981033	-0.873362	C04230	down	1.05711703374696	K17197//NKIRAS`NF-kappa-B inhibitor-interacting Ras-like protein	up
ENSSSCG00000011923	NEPRO	ID_0354	-0.988771	-0.509059	-	down	1.20162755845224	K27075//NEPRO`nucleolus and neural progenitor protein	up
ENSSSCG00000037905	ITGB5	ID_0164	-0.98478	-0.986482	-	down	1.10833491275079	K06588//ITGB5`integrin beta 5	up
ENSSSCG00000011798	DNAJB11	ID_0418	-0.984238	-0.873362	C04230	down	1.06273660540686	K09517//DNAJB11`DnaJ homolog subfamily B member 11	up
ENSSSCG00000059400	ENSSSCG00000059400	ID_0189	0.983347092961917	-0.32686	C14570	down	-4.57628	-	down
ENSSSCG00000062720	ENSSSCG00000062720	ID_0189	0.980083079786739	-0.32686	C14570	down	-4.13328	-	down
ENSSSCG00000032914	MANF	ID_0418	-0.984809	-0.873362	C04230	down	1.1567759874044	K22556//MANF, ARMET`mesencephalic astrocyte-derived neurotrophic factor	up
ENSSSCG00000011875	ENSSSCG00000011875	ID_0189	0.982247063488061	-0.32686	C14570	down	-3.43463	K15261//PARP10_14_15`poly [ADP-ribose] polymerase 10/14/15 [EC:2.4.2.30]	down
ENSSSCG00000002778	ZDHHC1	ID_0354	-0.984598	-0.509059	-	down	1.76980455149774	K20027//ZDHHC1_11`palmitoyltransferase ZDHHC1/11 [EC:2.3.1.225]	up
ENSSSCG00000033425	ST6GALNAC5	ID_0430	0.987867847178774	0.80827004316834	-	up	1.03102287101173	K03375//ST6GALNAC5`N-acetylgalactosaminide alpha-2,6-sialyltransferase (sialyltransferase 7E) [EC:2.4.3.-]	up
ENSSSCG00000033425	ST6GALNAC5	ID_0003	0.981337736249389	0.947068098479702	C12270	up	1.03102287101173	K03375//ST6GALNAC5`N-acetylgalactosaminide alpha-2,6-sialyltransferase (sialyltransferase 7E) [EC:2.4.3.-]	up
ENSSSCG00000003875	TTC39A	ID_0354	-0.985423	-0.509059	-	down	1.19839834755843	K24943//TTC39`tetratricopeptide repeat protein 39	up
ENSSSCG00000027525	DHCR24	ID_0354	-0.990504	-0.509059	-	down	1.16248830469075	K09828//DHCR24, DWF1`Delta24-sterol reductase [EC:1.3.1.72 1.3.1.-]	up
ENSSSCG00000052114	ENSSSCG00000052114	ID_0418	0.989138937927788	-0.873362	C04230	down	-2.96142	-	down
ENSSSCG00000038006	SLC25A33	ID_0418	-0.987165	-0.873362	C04230	down	1.12192282009255	K15116//SLC25A33_36, RIM2`solute carrier family 25, member 33/36	up
ENSSSCG00000029573	NASP	ID_0354	-0.984721	-0.509059	-	down	1.05862546106324	K11291//NASP`nuclear autoantigenic sperm protein	up
ENSSSCG00000047074	ENSSSCG00000047074	ID_0418	0.980383375013276	-0.873362	C04230	down	-4.22787	-	down
ENSSSCG00000028108	ASAP3	ID_0354	-0.983402	-0.509059	-	down	1.0980590668389	K12488//ASAP`Arf-GAP with SH3 domain, ANK repeat and PH domain-containing protein	up
ENSSSCG00000063173	ENSSSCG00000063173	ID_0354	0.985239837176897	-0.509059	-	down	-3.45236	-	down
ENSSSCG00000057921	ENSSSCG00000057921	ID_0418	0.986724693966041	-0.873362	C04230	down	-3.08729	-	down
ENSSSCG00000027659	FUCA1	ID_0418	-0.986853	-0.873362	C04230	down	1.00156848139604	K01206//FUCA`alpha-L-fucosidase [EC:3.2.1.51]	up
ENSSSCG00000042479	ENSSSCG00000042479	ID_0418	0.992737454317232	-0.873362	C04230	down	-3.79535	-	down
ENSSSCG00000055222	ENSSSCG00000055222	ID_0418	0.984958649096391	-0.873362	C04230	down	-3.28565	-	down
ENSSSCG00000003653	NDUFS5	ID_0075	-0.982559	-0.73233	-	down	1.00559288395503	K03938//NDUFS5`NADH dehydrogenase (ubiquinone) Fe-S protein 5	up
ENSSSCG00000022280	DACT3	ID_0320	-0.984646	-0.523648	-	down	1.05686449684988	K22154//DACT`dapper	up
ENSSSCG00000022280	DACT3	ID_0282	-0.981437	-0.61872	-	down	1.05686449684988	K22154//DACT`dapper	up
ENSSSCG00000022280	DACT3	ID_0164	-0.994484	-0.986482	-	down	1.05686449684988	K22154//DACT`dapper	up
ENSSSCG00000022280	DACT3	ID_0283	-0.982084	-0.548068	-	down	1.05686449684988	K22154//DACT`dapper	up
ENSSSCG00000033027	CIAO2B	ID_0354	-0.984	-0.509059	-	down	1.02730688644122	K26403//CIAO2, CIA2, FAM96`cytosolic iron-sulfur assembly component 2	up
ENSSSCG00000058379	ENSSSCG00000058379	ID_0418	0.981291195876093	-0.873362	C04230	down	-2.97109	-	down
ENSSSCG00000026106	TXNDC15	ID_0354	-0.98342	-0.509059	-	down	1.33817456513115	K25389//TXNDC15`thioredoxin domain-containing protein 15	up
ENSSSCG00000025588	FJX1	ID_0354	-0.992525	-0.509059	-	down	1.07904595632932	K16674//FJX1`four-jointed box protein 1	up
ENSSSCG00000060892	ENSSSCG00000060892	ID_0418	0.984659550285853	-0.873362	C04230	down	-4.47076	-	down
ENSSSCG00000013722	WDR83	ID_0176	-0.989109	-0.666054	C02990	down	1.02691797215205	K13124//MORG1`mitogen-activated protein kinase organizer 1	up
ENSSSCG00000013722	WDR83	ID_0164	-0.982837	-0.986482	-	down	1.02691797215205	K13124//MORG1`mitogen-activated protein kinase organizer 1	up
ENSSSCG00000013722	WDR83	ID_0133	-0.983278	-0.702022	-	down	1.02691797215205	K13124//MORG1`mitogen-activated protein kinase organizer 1	up
ENSSSCG00000052468	ENSSSCG00000052468	ID_0418	0.981059967170467	-0.873362	C04230	down	-2.09648	-	down
ENSSSCG00000060966	ENSSSCG00000060966	ID_0075	0.982465062868978	-0.73233	-	down	-4.73984	-	down
ENSSSCG00000022689	GADD45B	ID_0354	-0.984444	-0.509059	-	down	1.14651804437625	K04402//GADD45`growth arrest and DNA-damage-inducible protein	up
ENSSSCG00000030546	HSD11B1L	ID_0354	-0.984546	-0.509059	-	down	1.08578624084421	K15680//HSD11B1`corticosteroid 11-beta-dehydrogenase isozyme 1 [EC:1.1.1.146]	up
ENSSSCG00000020846	SCARA3	ID_0418	-0.98476	-0.873362	C04230	down	1.0860619759394	K10062//COLEC12`collectin sub-family member 12	up
ENSSSCG00000009859	TESC	ID_0418	-0.98259	-0.873362	C04230	down	1.1735541364228	K17612//TESC, CHP3`calcineurin B homologous protein 3	up
ENSSSCG00000032622	SLC39A14	ID_0373	-0.981407	-0.944068	-	down	1.14453981319363	K14720//SLC39A14, ZIP14`solute carrier family 39 (zinc transporter), member 14	up
ENSSSCG00000049716	ENSSSCG00000049716	ID_0418	0.989675317525477	-0.873362	C04230	down	-4.6174	-	down
ENSSSCG00000052163	ENSSSCG00000052163	ID_0189	0.983403119474004	-0.32686	C14570	down	-3.37788	-	down
ENSSSCG00000010039	SLC5A4	ID_0354	-0.988465	-0.509059	-	down	1.39525535375286	K14384//SLC5A4, SGLT3`solute carrier family 5 (low affinity sodium-glucose cotransporter), member 4	up
ENSSSCG00000059134	ENSSSCG00000059134	ID_0418	0.986011094666119	-0.873362	C04230	down	-3.73712	-	down
ENSSSCG00000010058	ENSSSCG00000010058	ID_0354	-0.980825	-0.509059	-	down	1.06816076750461	K11088//SNRPD3, SMD3`small nuclear ribonucleoprotein D3	up
ENSSSCG00000042937	ENSSSCG00000042937	ID_0266	0.994474747369256	-0.748179	-	down	-3.7953	-	down
ENSSSCG00000042937	ENSSSCG00000042937	ID_0117	0.981341827240604	-0.771956	-	down	-3.7953	-	down
ENSSSCG00000010686	BAG3	ID_0354	-0.983108	-0.509059	-	down	1.51503425544054	K09557//BAG3`BCL2-associated athanogene 3	up
ENSSSCG00000053680	ENSSSCG00000053680	ID_0189	0.980913782079041	-0.32686	C14570	down	-2.33986	-	down
ENSSSCG00000059325	ENSSSCG00000059325	ID_0418	0.984254023431724	-0.873362	C04230	down	-2.87292	-	down
ENSSSCG00000052347	ENSSSCG00000052347	ID_0354	-0.983227	-0.509059	-	down	1.26191425334426	-	up
ENSSSCG00000059171	ENSSSCG00000059171	ID_0354	-0.994348	-0.509059	-	down	1.98701709862877	-	up
ENSSSCG00000015959	RAPGEF4	ID_0418	0.989767673230149	-0.873362	C04230	down	-3.16037	K04351//RAPGEF4, EPAC2`Rap guanine nucleotide exchange factor 4	down
ENSSSCG00000032709	ARL4A	ID_0164	-0.986885	-0.986482	-	down	1.21144736157229	K07945//ARL4`ADP-ribosylation factor-like protein 4	up
ENSSSCG00000015031	PIH1D2	ID_0418	-0.985615	-0.873362	C04230	down	1.33782073988779	K25427//PIH1D2`PIH1 domain-containing protein 2	up
ENSSSCG00000015201	MSANTD2	ID_0418	-0.980014	-0.873362	C04230	down	1.29298262787012	K01587//PAICS`phosphoribosylaminoimidazole carboxylase / phosphoribosylaminoimidazole-succinocarboxamide synthase [EC:4.1.1.21 6.3.2.6]	up
ENSSSCG00000015211	PKNOX2	ID_0406	0.987175763073662	-0.667583	C04230	down	-2.05315	K24891//PKNOX`homeobox protein PKNOX	down
ENSSSCG00000063405	ENSSSCG00000063405	ID_0189	0.98087736180777	-0.32686	C14570	down	-3.74431	-	down
ENSSSCG00000062457	ENSSSCG00000062457	ID_0418	0.982037463420133	-0.873362	C04230	down	-4.46938	-	down
ENSSSCG00000021702	XRRA1	ID_0418	-0.985713	-0.873362	C04230	down	1.17391163116587	K21768//TBCE`tubulin-specific chaperone E	up
ENSSSCG00000039468	SERPINH1	ID_0354	-0.983334	-0.509059	-	down	1.12157149179604	K09501//SERPINH1, HSP47`serpin peptidase inhibitor, clade H, member 1	up
ENSSSCG00000059522	ENSSSCG00000059522	ID_0418	-0.980154	-0.873362	C04230	down	1.40178330803529	-	up
ENSSSCG00000059561	ENSSSCG00000059561	ID_0189	0.980062372042436	-0.32686	C14570	down	-4.1857	-	down
ENSSSCG00000029275	PPARGC1A	ID_0189	0.981938162526901	-0.32686	C14570	down	-1.8806	K07202//PPARGC1A, PGC1A`alpha peroxisome proliferator-activated receptor gamma coactivator 1-alpha	down
ENSSSCG00000053094	ENSSSCG00000053094	ID_0418	0.989584579865911	-0.873362	C04230	down	-4.46816	-	down
ENSSSCG00000055232	ENSSSCG00000055232	ID_0176	0.982735038848372	-0.666054	C02990	down	-5.90889	-	down
ENSSSCG00000059031	ENSSSCG00000059031	ID_0418	0.98280152434053	-0.873362	C04230	down	-3.79675	-	down
ENSSSCG00000008890	TMA16	ID_0418	-0.983528	-0.873362	C04230	down	1.17808227007448	K14860//TMA16`translation machinery-associated protein 16	up
ENSSSCG00000041422	ENSSSCG00000041422	ID_0190	0.982692290084451	-1.05589	-	down	-3.18699	-	down
ENSSSCG00000021515	HS3ST1	ID_0354	-0.981167	-0.509059	-	down	1.76500151308859	K01024//HS3ST1`[heparan sulfate]-glucosamine 3-sulfotransferase 1 [EC:2.8.2.23]	up
ENSSSCG00000021155	ENSSSCG00000021155	ID_0176	-0.986727	-0.666054	C02990	down	1.20551678521679	K05228//POMC`proopiomelanocortin	up
ENSSSCG00000027113	CNGA3	ID_0412	0.983853491847982	0.50586783543315	C02737	up	2.30312061231379	K04949//CNGA2`cyclic nucleotide gated channel alpha 2	up
ENSSSCG00000020675	ATF7IP2	ID_0354	-0.983544	-0.509059	-	down	1.37467991319641	K25802//ATF7IP, MCAF`activating transcription factor 7-interacting protein	up
ENSSSCG00000008126	ASTL	ID_0189	0.985530411876491	-0.32686	C14570	down	-2.37559	K08778//ASTL`astacin-like metalloendopeptidase [EC:3.4.-.-]	down
ENSSSCG00000028020	MRPS9	ID_0418	-0.981806	-0.873362	C04230	down	1.03537222379591	K02996//RP-S9, MRPS9, rpsI`small subunit ribosomal protein S9	up
ENSSSCG00000052346	ENSSSCG00000052346	ID_0189	0.982601236544674	-0.32686	C14570	down	-3.03722	-	down
ENSSSCG00000039080	TRIB2	ID_0354	-0.984531	-0.509059	-	down	1.04505587349897	K08814//TRIB1_2`tribbles homolog 1/2	up
ENSSSCG00000049685	ENSSSCG00000049685	ID_0418	0.980797405630395	-0.873362	C04230	down	-7.04522	-	down
ENSSSCG00000061321	ENSSSCG00000061321	ID_0418	-0.988511	-0.873362	C04230	down	1.42317544483453	-	up
ENSSSCG00000036509	RWDD3	ID_0354	-0.991574	-0.509059	-	down	1.06026523658314	K16196//EIF2AK4`eukaryotic translation initiation factor 2-alpha kinase 4 [EC:2.7.11.1]	up
ENSSSCG00000056237	ENSSSCG00000056237	ID_0430	0.989127531259618	0.80827004316834	-	up	5.74920102495935	-	up
ENSSSCG00000032367	CEBPD	ID_0363	0.983685637372179	0.336391231000047	-	up	1.23160561814696	K10050//CEBPD`CCAAT/enhancer binding protein (C/EBP), delta	up
ENSSSCG00000030493	UTP23	ID_0418	-0.989765	-0.873362	C04230	down	1.49996971214563	K14773//UTP23`U3 small nucleolar RNA-associated protein 23	up
ENSSSCG00000047157	ENSSSCG00000047157	ID_0282	-0.987165	-0.61872	-	down	1.06681813330083	-	up
ENSSSCG00000047157	ENSSSCG00000047157	ID_0283	-0.987792	-0.548068	-	down	1.06681813330083	-	up
ENSSSCG00000047157	ENSSSCG00000047157	ID_0164	-0.987705	-0.986482	-	down	1.06681813330083	-	up
ENSSSCG00000047157	ENSSSCG00000047157	ID_0354	-0.990266	-0.509059	-	down	1.06681813330083	-	up
ENSSSCG00000006527	KRTCAP2	ID_0354	-0.980013	-0.509059	-	down	1.30600858867648	-	up
ENSSSCG00000006529	SLC50A1	ID_0354	-0.994749	-0.509059	-	down	1.34479255279201	K15382//SLC50A, SWEET`solute carrier family 50 (sugar transporter)	up
ENSSSCG00000042267	ENSSSCG00000042267	ID_0430	0.988541953182545	0.80827004316834	-	up	7.06297886886341	-	up
ENSSSCG00000046777	ENSSSCG00000046777	ID_0418	0.984323719568149	-0.873362	C04230	down	-4.42923	-	down
ENSSSCG00000024841	SLC35A2	ID_0354	-0.980056	-0.509059	-	down	1.24592491843429	K15272//SLC35A1_2_3`solute carrier family 35 (UDP-sugar transporter), member A1/2/3	up
ENSSSCG00000054660	ENSSSCG00000054660	ID_0418	0.983855991377881	-0.873362	C04230	down	-3.68698	-	down
ENSSSCG00000052818	ENSSSCG00000052818	ID_0418	0.981398150108063	-0.873362	C04230	down	-3.6496	-	down
ENSSSCG00000012508	ARMCX6	ID_0418	-0.986523	-0.873362	C04230	down	1.1543659443983	K26190//ARMCX6`armadillo repeat-containing X-linked protein 6	up
ENSSSCG00000049880	ENSSSCG00000049880	ID_0418	0.980018134891496	-0.873362	C04230	down	-4.32982	-	down
ENSSSCG00000062586	ENSSSCG00000062586	ID_0418	0.983498240011552	-0.873362	C04230	down	-5.72827	-	down
ENSSSCG00000002276	PLEKHG3	ID_0354	-0.989922	-0.509059	-	down	1.08595182826052	K23859//PLEKHG1_2_3`pleckstrin homology domain-containing family G member 1/2/3	up
ENSSSCG00000058677	ENSSSCG00000058677	ID_0418	0.980039946762642	-0.873362	C04230	down	-3.89478	-	down
ENSSSCG00000032482	ENSSSCG00000032482	ID_0189	0.982151704658769	-0.32686	C14570	down	-3.45259	-	down
ENSSSCG00000002235	LPCAT4	ID_0164	-0.985702	-0.986482	-	down	1.1713958996847	K13512//LPCAT4, AGPAT7`lysophospholipid acyltransferase [EC:2.3.1.23 2.3.1.-]	up
ENSSSCG00000031538	RNASE4	ID_0418	-0.983448	-0.873362	C04230	down	1.54683584550053	K16632//RNASE4`ribonuclease 4 [EC:3.1.27.-]	up
ENSSSCG00000038774	MAPK13	ID_0075	-0.98255	-0.73233	-	down	1.32447546082719	K04441//P38`p38 MAP kinase [EC:2.7.11.24]	up
ENSSSCG00000038191	ABT1	ID_0418	-0.982563	-0.873362	C04230	down	1.06165620750753	K14785//ESF2, ABT1`ESF2/ABP1 family protein	up
ENSSSCG00000001510	KIFC1	ID_0503	-0.983872	-0.477009	-	down	1.06645979533065	K10405//KIFC1, ncd`kinesin family member C1 (minus-end-directed kinesin ATPase) [EC:5.6.1.4]	up
ENSSSCG00000024377	RPS6KA5	ID_0418	0.985532265637936	-0.873362	C04230	down	-1.08468	K04445//RPS6KA5, MSK1`ribosomal protein S6 kinase alpha-5 [EC:2.7.11.1]	down
ENSSSCG00000001534	ANKS1A	ID_0418	-0.98972	-0.873362	C04230	down	1.01858926901575	K21413//ANKS1`ankyrin repeat and SAM domain-containing protein 1	up
ENSSSCG00000001534	ANKS1A	ID_0354	-0.983077	-0.509059	-	down	1.01858926901575	K21413//ANKS1`ankyrin repeat and SAM domain-containing protein 1	up
ENSSSCG00000001702	SLC35B2	ID_0354	-0.991341	-0.509059	-	down	1.1220197708727	K15276//SLC35B2, PAPST1`solute carrier family 35 (adenosine 3'-phospho 5'-phosphosulfate transporter), member B2	up
ENSSSCG00000001435	AGPAT1	ID_0354	-0.982283	-0.509059	-	down	1.00513974963642	K13509//AGPAT1_2`lysophosphatidate acyltransferase [EC:2.3.1.51]	up
ENSSSCG00000000105	KDELR3	ID_0418	-0.980002	-0.873362	C04230	down	1.53213808393174	K10949//KDELR`ER lumen protein retaining receptor	up
ENSSSCG00000031441	GRAMD4	ID_0418	-0.986466	-0.873362	C04230	down	1.85579180500243	K23554//GRAMD4`GRAM domain-containing protein 4	up
ENSSSCG00000063253	ENSSSCG00000063253	ID_0418	0.981590385747088	-0.873362	C04230	down	-3.94876	-	down
ENSSSCG00000062517	ENSSSCG00000062517	ID_0164	0.98471009284314	-0.986482	-	down	-4.02194	-	down
ENSSSCG00000062517	ENSSSCG00000062517	ID_0266	0.983471039474528	-0.748179	-	down	-4.02194	-	down
ENSSSCG00000037701	GPR182	ID_0418	-0.981232	-0.873362	C04230	down	1.47776244726805	K04242//ADMR`adrenomedullin receptor	up
ENSSSCG00000050398	ENSSSCG00000050398	ID_0189	0.981007002594732	-0.32686	C14570	down	-2.26758	K04550//LRP1, CD91`low-density lipoprotein receptor-related protein 1 (alpha-2-macroglobulin receptor)	down
ENSSSCG00000000607	ART4	ID_0418	0.980080138696234	-0.873362	C04230	down	-4.02803	K06717//ART4, DO, CD297`ADP-ribosyltransferase 4 [EC:2.4.2.31]	down
ENSSSCG00000017012	SLIT3	ID_0320	0.982549911643128	-0.523648	-	down	-2.26201	K06850//SLIT3`slit 3	down
ENSSSCG00000017012	SLIT3	ID_0133	0.98466801114185	-0.702022	-	down	-2.26201	K06850//SLIT3`slit 3	down
ENSSSCG00000016960	RAD17	ID_0418	-0.991664	-0.873362	C04230	down	1.14153124802448	K06662//HRAD17, RAD24`cell cycle checkpoint protein	up
ENSSSCG00000017106	MED10	ID_0418	-0.982108	-0.873362	C04230	down	1.05820408083371	K15151//MED10, NUT2`mediator of RNA polymerase II transcription subunit 10	up
ENSSSCG00000017066	GEMIN5	ID_0418	-0.980642	-0.873362	C04230	down	1.06210462976159	K13133//GEMIN5`gem associated protein 5	up
ENSSSCG00000056740	ENSSSCG00000056740	ID_0189	0.980108552703134	-0.32686	C14570	down	-4.18055	-	down
ENSSSCG00000047857	C13orf42	ID_0190	0.982973157891928	-1.05589	-	down	-4.51614	-	down
ENSSSCG00000009565	GAS6	ID_0354	-0.983572	-0.509059	-	down	1.41344548065887	K05464//GAS6`growth arrest-specific 6	up
ENSSSCG00000061585	ENSSSCG00000061585	ID_0354	0.98118170343541	-0.509059	-	down	-3.21145	-	down
ENSSSCG00000061585	ENSSSCG00000061585	ID_0418	0.980823910829712	-0.873362	C04230	down	-3.21145	-	down
ENSSSCG00000060365	ENSSSCG00000060365	ID_0189	0.988724044216862	-0.32686	C14570	down	-3.83133	-	down
ENSSSCG00000046588	ENSSSCG00000046588	ID_0075	-0.987535	-0.73233	-	down	1.05430958214693	K00911//ITPK`1D-myo-inositol-triphosphate 3-kinase [EC:2.7.1.127]	up
ENSSSCG00000052436	ENSSSCG00000052436	ID_0418	0.988404757446338	-0.873362	C04230	down	-4.34256	-	down
ENSSSCG00000027312	PTCH1	ID_0418	-0.980106	-0.873362	C04230	down	1.28780165245947	K06225//PTCH1`patched 1	up
ENSSSCG00000060743	ENSSSCG00000060743	ID_0190	0.990341367429711	-1.05589	-	down	-4.03974	-	down
ENSSSCG00000050111	ENSSSCG00000050111	ID_0418	0.997989000075528	-0.873362	C04230	down	-3.67649	-	down
ENSSSCG00000007452	TP53RK	ID_0354	-0.98791	-0.509059	-	down	1.19786172096158	K08851//TP53RK, PRPK, BUD32`TP53 regulating kinase and related kinases [EC:2.7.11.1]	up
ENSSSCG00000061666	ENSSSCG00000061666	ID_0418	0.987054721757062	-0.873362	C04230	down	-3.81392	-	down
ENSSSCG00000027676	NOP56	ID_0354	-0.984353	-0.509059	-	down	1.10702351825196	K14564//NOP56`nucleolar protein 56	up
ENSSSCG00000037016	ID1	ID_0354	-0.980959	-0.509059	-	down	1.43804196394738	K04680//ID1`DNA-binding protein inhibitor ID1	up
ENSSSCG00000007351	FAM83D	ID_0354	-0.980011	-0.509059	-	down	1.25402307954949	K16805//FAM83D, CHICA`protein FAM83D	up
ENSSSCG00000022837	TMUB2	ID_0075	-0.983709	-0.73233	-	down	1.02587295238079	K23340//TMUB`transmembrane and ubiquitin-like domain-containing protein	up
ENSSSCG00000022999	ZNF232	ID_0164	-0.982497	-0.986482	-	down	1.20453929437033	K09230//SCAN`SCAN domain-containing zinc finger protein	up
ENSSSCG00000046461	ENSSSCG00000046461	ID_0354	-0.987979	-0.509059	-	down	1.08418556152177	-	up
ENSSSCG00000052864	ENSSSCG00000052864	ID_0418	0.981498322833462	-0.873362	C04230	down	-3.85595	-	down
ENSSSCG00000036057	POLG2	ID_0354	-0.986004	-0.509059	-	down	1.10800093965216	K02333//POLG2`DNA polymerase gamma 2	up
ENSSSCG00000017935	CTDNEP1	ID_0354	-0.986797	-0.509059	-	down	1.0138169417075	K17617//CTDNEP1, DULLARD, NEM1`CTD nuclear envelope phosphatase 1 [EC:3.1.3.16]	up
ENSSSCG00000034608	TMEM94	ID_0164	-0.98476	-0.986482	-	down	1.12578755187873	K25291//TMEM94`transmembrane protein 94	up
ENSSSCG00000034608	TMEM94	ID_0133	-0.981429	-0.702022	-	down	1.12578755187873	K25291//TMEM94`transmembrane protein 94	up
ENSSSCG00000034608	TMEM94	ID_0320	-0.981345	-0.523648	-	down	1.12578755187873	K25291//TMEM94`transmembrane protein 94	up
ENSSSCG00000034608	TMEM94	ID_0354	-0.980184	-0.509059	-	down	1.12578755187873	K25291//TMEM94`transmembrane protein 94	up
ENSSSCG00000017525	NFE2L1	ID_0354	-0.980429	-0.509059	-	down	1.10074101369593	K09040//NFE2L1_3`nuclear factor erythroid 2-related factor 1/3	up
ENSSSCG00000017492	ORMDL3	ID_0354	-0.989963	-0.509059	-	down	1.21305231515567	K01409//OSGEP, KAE1, QRI7`N6-L-threonylcarbamoyladenine synthase [EC:2.3.1.234]	up
ENSSSCG00000050904	ENSSSCG00000050904	ID_0189	0.990563295925535	-0.32686	C14570	down	-2.86777	-	down
ENSSSCG00000027491	ENSSSCG00000027491	ID_0164	-0.993003	-0.986482	-	down	1.17038578562592	K18173//COA1`cytochrome c oxidase assembly factor 1	up
ENSSSCG00000058192	ENSSSCG00000058192	ID_0189	0.983498357458079	-0.32686	C14570	down	-3.55479	-	down
ENSSSCG00000016629	ST7	ID_0418	-0.985552	-0.873362	C04230	down	1.09102526509763	K26678//MON2`protein MON2	up
ENSSSCG00000058227	ENSSSCG00000058227	ID_0418	0.98892328089958	-0.873362	C04230	down	-6.14808	-	down
ENSSSCG00000016646	IFRD1	ID_0354	-0.981501	-0.509059	-	down	1.15505617166608	K13855//SLC4A2, AE2`solute carrier family 4 (anion exchanger), member 2	up
ENSSSCG00000016443	TMEM176A	ID_0075	-0.981581	-0.73233	-	down	1.11981643193392	K22190//MS4A3S`membrane-spanning 4-domains subfamily A member 3/4/8/12/15/18	up
ENSSSCG00000016448	KCNH2	ID_0354	-0.985087	-0.509059	-	down	1.29730048875226	K04905//KCNH2, KV11.1`potassium voltage-gated channel Eag-related subfamily H member 2	up
ENSSSCG00000052320	ENSSSCG00000052320	ID_0418	0.981142146121592	-0.873362	C04230	down	-5.33969	-	down
ENSSSCG00000040945	ZFYVE21	ID_0418	-0.984106	-0.873362	C04230	down	1.01224712521602	K24779//ZFYVE21`zinc finger FYVE domain-containing protein 21	up
ENSSSCG00000048848	ENSSSCG00000048848	ID_0418	0.982026675727485	-0.873362	C04230	down	-3.44148	-	down
ENSSSCG00000055112	ENSSSCG00000055112	ID_0457	-0.980384	0.383259363668305	C00157	up	-4.97599	K04257//OLFR`olfactory receptor	down
